# Supplementary material for: Using a Prime-Boost Vaccination Strategy That Proved Effective for High Resolution Epitope Mapping to Characterize the Elusive Immunogenicity of Survivin
Source: Cancers (Basel). 2021 Dec 14;13(24):6270. doi: 10.3390/cancers13246270 (PMC8699342; doi:10.3390/cancers13246270)
Supplement: Supplementary file 1 [file cancers-13-06270-s001.zip]

Archive with 1 entries (1 files):
- cancers-1465405-supplementary.pdf
